# Supplementary material for: Yield and yield component trait analysis with DArT genotyping for GWAS in soybean grown in drought conditions of Kazakhstan
Source: Front Plant Sci. 2025 Oct 14;16:1674201. doi: 10.3389/fpls.2025.1674201 (PMC12558979; doi:10.3389/fpls.2025.1674201)
Supplement: Supplementary file 1 [file DataSheet1.xlsx]

## Sheet: List-accessions
	Supplementary material S1. List of 188 used soybean cultivars arranged in alphabetical order
	and order of their occurrence in clades of the molecular phylogenetic dendrogram
		Alphabetical order			Clockwise order in clades of dendrogram
	ID	Name	Origin		ID	Clade	Sub-Clade	Name	Origin
	1	Agassiz	USA		1	Q1	Q1-1	Linkoln	USA
	2	Aisaule	Kazakhstan		2			Elgin-141	USA
	3	Aizere	Kazakhstan		3			Trijumf	Serbia
	4	Ajma	Poland		4			K3/7	Kazakhstan
	5	Akku	Kazakhstan		5			1026	Korea
	6	Almaty	Kazakhstan		6			LT-17/5	Kazakhstan
	7	Alua	Kazakhstan		7			Buster	Canada
	8	Ana	Serbia		8			Santana	France
	9	Ascacubi	Italy		9			Zen	Switzerland
	10	Astra	Russia		10			L48/3	Kazakhstan
	11	Atlantik	Italy		11			K1889	China
	12	B-47/411	Kazakhstan		12			Kaz2309	Kazakhstan
	13	Bayan	Kazakhstan		13			M60/1-2	Kazakhstan
	14	Biser-291	Bulgaria		14			Wase-EdaM	Japan
	15	Blamcos	Italy		15			Nadezhda	Russia
	16	Bolashak	Kazakhstan		16		Q1-2	Lambert	USA
	17	Bukuriya	Moldova		17			GEO	Canada
	18	Buster	Canada		18			Ustya	Ukraine
	19	Bystrica-2	Russia		19			Colby	Canada
	20	Bіrlіk KV	Kazakhstan		20			Daneliya	Kazakhstan
	21	Cheremosh	Ukraine		21			Pripyat	Belarus
	22	Cobb-266	USA		22			KrasMecha	Russia
	23	Colby	Canada		23			Mapleglen	Canada
	24	Comet	Canada		24			Protina	France
	25	Czi-ti-4	China		25			Emerson	Canada
	26	Danaya	Kazakhstan		26			Rusiya	Kazakhstan
	27	Daneliya	Kazakhstan		27		Q1-3	Shim-1-8-1	Japan
	28	Darika	Moldova		28			Grignon5	France
	29	Dawson	USA		29			Vieln.Brun	Hungary
	30	Dekabig	USA		30			DinDone	Latvia
	31	Delta	Russia		31			Selekta-301	Russia
	32	Desna	Ukraine		32			DunDou-027	China
	33	Din-done	Latvia		33			Vesta	Russia
	34	Donka	Ukraine		34			DunDou-641	China
	35	Dun-Dou-027	China		35			HeiHe-47	China
	36	Dun-Dou-641	China		36			Ivushka	Kazakhstan
	37	Dzhn-Yuan 55	China		37			R121427	Moldova
	38	E-12/2	Kazakhstan		38			Svetlyach	Kazakhstan
	39	Elgin-141	USA		39			Roza	Kazakhstan
	40	Elmerei	Kazakhstan		40			Severn.Siyan.	Kazakhstan
	41	Emerson	Canada		41			Huang-ke	China
	42	Enterprise	Canada		42			Soyer-345	Russia
	43	Estofita	Ukraine		43		Q1-4	Bystrica-2	Russia
	44	Evans	USA		44			Darika	Moldova
	45	Evrika	Kazakhstan		45			OO533	China
	46	Fiskeby-IV	Sweeden		46			Bolashak	Kazakhstan
	47	Galina	Ukraine		47			1076	Korea
	48	GEO	Canada		48			K15/7-glass	Kazakhstan
	49	Gessenska	Romania		49			K15/9	Kazakhstan
	50	Gibridnaya-670	Kazakhstan		50			K28/3	Kazakhstan
	51	Grignon 5	France		51			IT-24/4	Kazakhstan
	52	Habarovskaya-4429	Russia		52		Q1-5	Peremoga	Ukraine
	53	Harbin	China		53			Sitora	Tajikistan
	54	Hei-He-47	China		54			ZDD00403	China
	55	Hersonskaya-840	Ukraine		55			Koush-235	Japan
	56	Hilario	Italy		56			Czi-ti-4	China
	57	Horol	Ukraine		57			Habarov-4429	Russia
	58	Huang-ke	China		58			Nhat-10	Japan
	59	Hua-ya-Dou1	China		59			Jilin-10	China
	60	I-23/8	Kazakhstan		60			Ryzhiy-32	China
	61	Iskra	Kazakhstan		61			Viktory-1	Kazakhstan
	62	IT-1/3	Kazakhstan		62			Viktory-7	Kazakhstan
	63	IT-1/7	Kazakhstan		63		Q1-6	Gibridn-670	Kazakhstan
	64	IT-24/4	Kazakhstan		64			Parker	USA
	65	Ivushka	Kazakhstan		65			Donka	Ukraine
	66	Jachynes74-Brond	USA		66			Danaya	Kazakhstan
	67	Jilin-10	China		67			Skytneya	Moldova
	68	K3/7	Kazakhstan		68		Q1-7	Astra	Russia
	69	K5/1	Kazakhstan		69			Atlantik	Italy
	70	K15/7-glass	Kazakhstan		70			Elmerei	Kazakhstan
	71	K15/9	Kazakhstan		71			B-47/411	Kazakhstan
	72	K19/3	Kazakhstan		72			Selekta-302	Russia
	73	K28/3	Kazakhstan		73			Dekabig	USA
	74	K28/6	Kazakhstan		74			Z-40/7	Kazakhstan
	75	K28/6A	Kazakhstan		75			IT-1/3	Kazakhstan
	76	K46/5	Kazakhstan		76			Estofita	Ukraine
	77	K1889	China		77			Zhansaya-7	Kazakhstan
	78	Kazakhstanskaya-2309	Kazakhstan		78			Zhansaya-5	Kazakhstan
	79	Ken-Fen16	China		79		Q1-8	Z-8/2	Kazakhstan
	80	Ken-Nun8	China		80			Korsak	Ukraine
	81	Kobza	Ukraine		81			Supra	Canada
	82	Korsak	Ukraine		82			Tanais	Ukraine
	83	Koushurei-235	Japan		83			Cherem	Ukraine
	84	Krasivaya mecha	Russia		84			Lybid	Ukraine
	85	KT-41/1	Kazakhstan		85			Viktory-0	Kazakhstan
	86	КТ-45/3	Kazakhstan		86			Aizere	Kazakhstan
	87	Kuban	Canada-Ukraine		87	Q3	Q3	Sponsor	France
	88	Kye-Shuan	China		88			Xin-heihe-8	China
	89	L48/3	Kazakhstan		89			Lastochka	Kazakhstan
	90	Lambert	USA		90			Ryzhiy-68	China
	91	Lara	Serbia		91			Ryzhiy-41	China
	92	Lastochka	Kazakhstan		92			Sabira	Kazakhstan
	93	Linkoln	USA		93			M43/12-2	Kazakhstan
	94	Lira	Russia		94			K28/6A	Kazakhstan
	95	LT-17/5	Kazakhstan		95			Pam YUGK	Kazakhstan
	96	Luna	Italy		96			RK-244/1	Kazakhstan
	97	Lybid	Ukraine		97			Jach74-Brond	USA
	98	M43/12-2	Kazakhstan		98			Blamcos	Italy
	99	M43/12-4	Kazakhstan		99			Zhalpak	Kazakhstan
	100	M60/1-2	Kazakhstan		100			Misula	Kazakhstan
	101	Mageva	Russia		101			Kobza	Ukraine
	102	Malvina	Ukraine		102			Gessenska	Romania
	103	Maplearrow	Canada		103			Shama	France
	104	Mapleglen	Canada		104			Ana	Serbia
	105	Maurau	Czechia		105			Lira	Russia
	106	Milka	Kazakhstan		106			Delta	Russia
	107	Misula	Kazakhstan		107			Ken-Fen16	China
	108	Mriya	Ukraine		108			Sava	Serbia
	109	Nadezhda	Russia		109			Horol	Ukraine
	110	Nhat-10	Japan		110			Comet	Canada
	111	Nin-zhen-1	China		111			Milka	Kazakhstan
	112	OO533	China		112			K46/5	Kazakhstan
	113	Pamyat YUGK	Kazakhstan		113			Maurau	Czechia
	114	Parker	USA		114			Nin-zhen-1	China
	115	Peremoga	Ukraine		115			Xin-D11-252	China
	116	Perizat	Kazakhstan		116			Yantarnaya	Russia
	117	Pripyat	Belarus		117			Vega	Russia
	118	Protina	France		118			Zhansaya-4	Kazakhstan
	119	R121427	Moldova		119			Luna	Italy
	120	Radost	Kazakhstan		120			Evrika	Kazakhstan
	121	RCAT-Persian	Canada		121			KT-41/1	Kazakhstan
	122	Renta	Russia		122			Vilana	Russia
	123	RK-152/2	Kazakhstan		123			Zara	Kazakhstan
	124	RK-157/1	Kazakhstan		124			Herson-840	Ukraine
	125	RK-209/1	Kazakhstan		125			Vost.krasav	Kazakhstan
	126	RK-236/1	Kazakhstan		126	Q2	Q2	Iskra	Kazakhstan
	127	RK-244/1	Kazakhstan		127			Xin-D10-130	China
	128	Ros	Belarus		128			Runo	Russia
	129	Roza	Kazakhstan		129			RCAT-Persian	Canada
	130	Rusiya	Kazakhstan		130			Vatra	Ukraine
	131	Runo	Russia		131			Harbin	China
	132	Ryzhiy-32	China		132			Hilario	Italy
	133	Ryzhiy-41	China		133			Dawson	USA
	134	Ryzhiy-68	China		134			M43/12-4	Kazakhstan
	135	Sabira	Kazakhstan		135			Radost	Kazakhstan
	136	Safrana	France		136			E-12/2	Kazakhstan
	137	Santana	France		137			Agassiz	USA
	138	Sava	Serbia		138			K19/3	Kazakhstan
	139	Selekta-301	Russia		139			RK-236/1	Kazakhstan
	140	Selekta-302	Russia		140			K28/6	Kazakhstan
	141	Sepia	France		141			Maplearrow	Canada
	142	Sevrnoye siyanie	Kazakhstan		142			Wilstar-194	USA
	143	Shama	France		143			КТ-45/3	Kazakhstan
	144	Shimizu-1-8-1	Japan		144			RK-209/1	Kazakhstan
	145	Sitora	Tajikistan		145			Zhansaya	Kazakhstan
	146	Skytneya	Moldova		146			Slaviya	Russia
	147	Slaviya	Russia		147			Dzhn-Yuan55	China
	148	Soyer-345	Russia		148			Voevodjanka	Serbia
	149	Sponsor	France		149			Sepia	France
	150	Spritna	Ukraine		150			Hua-ya-Dou1	China
	151	Sulamit	Kazakhstan		151			Sulamit	Kazakhstan
	152	Supra	Canada		152			Enterprise	Canada
	153	Svetlyachok	Kazakhstan		153			Almaty	Kazakhstan
	154	Tanais	Ukraine		154			Cobb-266	USA
	155	Trijumf	Serbia		155			Akku	Kazakhstan
	156	Ustya	Ukraine		156			Desna	Ukraine
	157	Vatra	Ukraine		157			Perizat	Kazakhstan
	158	Vega	Russia		158			Biser-291	Bulgaria
	159	Versiya	Ukraine		159			Kuban	Canada-Ukraine
	160	Vesta	Russia		160			IT-1/7	Kazakhstan
	161	Vielnska Brunatna	Hungary		161			Ascacubi	Italy
	162	Viktoriya	Ukraine		162			K5/1	Kazakhstan
	163	Viktory-0	Kazakhstan		163			Lara	Serbia
	164	Viktory-1	Kazakhstan		164			Spritna	Ukraine
	165	Viktory-7	Kazakhstan		165			Kye-Shuan	China
	166	Vilana	Russia		166			Viktoriya	Ukraine
	167	Vita	Kazakhstan		167			Versiya	Ukraine
	168	Voevodjanka	Serbia		168			Galina	Ukraine
	169	Vostochnaya krasavica	Kazakhstan		169			Mageva	Russia
	170	Wase-Eda-Mame	Japan		170			Alua	Kazakhstan
	171	Wilstar-194	USA		171			Ajma	Poland
	172	Xinjiang-D10-130	China		172			Bukuriya	Moldova
	173	Xinjiang-D10-135	China		173			I-23/8	Kazakhstan
	174	Xinjiang-D11-252	China		174			Renta	Russia
	175	Xin-heihe-38	China		175			Mriya	Ukraine
	176	Yantarnaya	Russia		176			RK-157/1	Kazakhstan
	177	Z-40/7	Kazakhstan		177			Bayan	Kazakhstan
	178	Z-8/2	Kazakhstan		178			Malvina	Ukraine
	179	Zara	Kazakhstan		179			Safrana	France
	180	ZDD00403	China		180			Fiskeby-IV	Sweeden
	181	Zen	Switzerland		181			Xin-D10-135	China
	182	Zhalpaksay	Kazakhstan		182			RK-152/2	Kazakhstan
	183	Zhansaya	Kazakhstan		183			Bіrlіk	Kazakhstan
	184	Zhansaya-4	Kazakhstan		184	No clade		Aisaule	Kazakhstan
	185	Zhansaya-5	Kazakhstan		185			Evans	USA
	186	Zhansaya-7	Kazakhstan		186			Ken-Nun-8	China
	187	1026	Korea		187			Ros	Belarus
	188	1076	Korea		188			Vita	Kazakhstan
