# Supplementary material for: Yield and yield component trait analysis with DArT genotyping for GWAS in soybean grown in drought conditions of Kazakhstan
Source: Front Plant Sci. 2025 Oct 14;16:1674201. doi: 10.3389/fpls.2025.1674201 (PMC12558979; doi:10.3389/fpls.2025.1674201)
Supplement: Supplementary file 2 [file DataSheet2.zip]

Archive with 1 entries (1 files):
- Supplementary-material-DArT-data.csv
